# Supplementary material for: Data on the lipoprotein (a), coronary atherosclerotic burden and vulnerable plaque phenotype in angiographic obstructive coronary artery disease
Source: Data Brief. 2016 Apr 13;7:1409–12. doi: 10.1016/j.dib.2016.04.017 (PMC4845071; doi:10.1016/j.dib.2016.04.017)
Supplement: Supplementary file 1 — Supplementary material [file mmc1.zip]

Archive with 13 entries (13 files):
- coi_disclosure-18Abbolito.pdf
- coi_disclosure-18Cosentino.pdf
- coi_disclosure-18Crea.pdf
- coi_disclosure-18DeBiase.pdf
- coi_disclosure-18Gallo.pdf
- coi_disclosure-18Jacoangeli.pdf
- coi_disclosure-18NCin.pdf
- coi_disclosure-18Niccoli.pdf
- coi_disclosure-18Panebianco.pdf
- coi_disclosure-18Refaat.pdf
- coi_disclosure-18Salerno.pdf
- coi_disclosure-18Scalone.pdf
- coi_disclosure-18Volpe.pdf
